# Supplementary material for: Long-Term Health Outcomes of Infantile Spasms Following Prednisolone vs. Adrenocorticotropic Hormone Treatment Characterized Using Phenome-Wide Association Study
Source: Front Neurol. 2022 Apr 13;13:878294. doi: 10.3389/fneur.2022.878294 (PMC9043313; doi:10.3389/fneur.2022.878294)
Supplement: Supplementary File 1 — Excel file of Fisher's exact test results for phecodes with higher frequencies in the PRED-treated cohort. [file Data_Sheet_1.CSV]

Description	p.value	PHECODE_TRUNCATED	percent difference
Sepsis and SIRS	0.0007818507156249	994.0	6.0
Foreign body injury	0.0009591566423641	1001.0	6.000000000000001
Respiratory failure, insufficiency, arrest	0.0012480711264371	509.0	9.0
Other diseases of lung	0.001764179250624	510.0	7.000000000000001
Abnormal findings on study of brain and/or nervous system	0.0018122976028896	346.0	7.000000000000001
Viral infection	0.0111177433971235	79.0	8.999999999999996
Renal failure	0.0153451506778459	585.0	4.0
Other ill-defined and unknown causes of morbidity and mortality	0.017735550822379	1019.0	3.0
Urinary tract infection	0.0179296783062511	591.0	6.0
Asthma	0.0283773418994531	495.0	6.0
Infantile cerebral palsy	0.0326011532706402	343.0	7.000000000000001
Bacterial infection NOS	0.0495037909599009	41.0	5.0
Intestinal obstruction without mention of hernia	0.05641511593851	560.0	3.0000000000000004
Septicemia	0.05641511593851	38.0	3.0000000000000004
Disorders of adrenal glands	0.0596670440276536	255.0	3.0000000000000004
Other diseases of respiratory system, not elsewhere classified	0.061832862332986	519.0	5.000000000000002
Empyema and pneumothorax	0.0634736151928991	506.0	1.0
Musculoskeletal symptoms referable to limbs	0.0649159169410649	771.0	3.0
Disorders of lacrimal system	0.0894539922164728	375.0	1.9999999999999998
Symptoms concerning nutrition, metabolism, and development	0.0924651862329954	1002.0	6.0
Open wounds of head; neck; and trunk	0.101811985626333	870.0	3.0000000000000004
Disorders involving the immune mechanism	0.106997515502192	279.0	1.0
Pain	0.110409223447513	338.0	2.0
Other symptoms involving abdomen and pelvis	0.11474578585454	579.0	1.9999999999999998
Other upper respiratory disease	0.118041762169416	479.0	4.000000000000001
Diseases of esophagus	0.122056168453637	530.0	6.0
Poisoning by analgesics, antipyretics, and antirheumatics	0.123224781949374	965.0	2.0
Other endocrine disorders	0.123224781949374	259.0	2.0
Pain in joint	0.123224781949374	745.0	2.0
Shock	0.123224781949374	797.0	2.0
Other perinatal conditions of fetus or newborn	0.138622547939211	656.0	3.9999999999999996
Coagulation defects	0.138850217254803	286.0	1.9999999999999998
Cardiomyopathy	0.142720404787941	425.0	1.0
Other disorders of synovium, tendon, and bursa	0.142720404787941	727.0	1.0
Other conditions of brain	0.148818807044283	348.0	5.000000000000004
Hypotension	0.153275267912557	458.0	3.0
Diseases of hard tissues of teeth	0.157362097336999	521.0	4.000000000000001
Other symptoms/disorders or the urinary system	0.167528176411956	599.0	3.0
Congenital anomalies of limbs	0.170030479093683	755.0	3.0
Disorders of the autonomic nervous system	0.175416882694814	337.0	1.9999999999999998
Pyelonephritis	0.177019257688492	590.0	1.0
Inflammation of the eye	0.177019257688492	371.0	1.0
Acute bronchitis and bronchiolitis	0.187517952329988	483.0	3.9999999999999982
Protein-calorie malnutrition	0.193739819304851	260.0	2.0000000000000004
Gastritis and duodenitis	0.20522980988032	535.0	2.0000000000000004
Fracture of ankle and foot	0.216845390210876	801.0	1.0
Overweight, obesity and other hyperalimentation	0.21856499704606	278.0	1.9999999999999998
Candidiasis	0.21856499704606	112.0	1.9999999999999998
Dislocation	0.223061249660304	830.0	1.0
Pulmonary heart disease	0.223061249660304	415.0	1.0
Symptoms involving head and neck	0.223061249660304	293.0	1.0
Curvature of spine	0.236682635980879	737.0	2.0000000000000004
Pulmonary collapse; interstitial and compensatory emphysema	0.277536553211292	508.0	1.9999999999999991
Functional digestive disorders	0.296759076375364	564.0	1.9999999999999998
Contracture of joint	0.32662903716817	739.0	0.9999999999999999
Influenza	0.335079656842295	481.0	2.0000000000000004
Other specified nonpsychotic and/or transient mental disorders	0.340403322789858	291.0	1.0
Poisoning by hormones and synthetic substitutes	0.340403322789858	962.0	1.0
Disorders of function of stomach	0.352421958759533	536.0	1.9999999999999991
Fetal distress and abnormal forces of labor	0.352966928162691	661.0	0.9999999999999999
Other and unspecified disorders of the nervous system	0.352966928162691	349.0	0.9999999999999999
Iron deficiency anemias	0.352966928162691	280.0	0.9999999999999999
Chromosomal anomalies and genetic disorders	0.354434341540805	758.0	1.9999999999999991
Short gestation; low birth weight; and fetal growth retardation	0.366455587121347	637.0	1.0000000000000002
Congestive heart failure; nonhypertensive	0.373305862210038	428.0	1.0
Abnormal sputum	0.373305862210038	516.0	1.0
Abnormal findings examination of lungs	0.373305862210038	514.0	1.0
Pneumonia	0.377218627575013	480.0	3.0
Chronic airway obstruction	0.383742939405032	496.0	1.0
Acute upper respiratory infections of multiple or unspecified sites	0.390570236416394	465.0	2.9999999999999973
Effects of other external causes	0.393212987172601	1015.0	1.9999999999999998
Pleurisy; pleural effusion	0.433485060286819	507.0	1.0000000000000002
Cardiac dysrhythmias	0.449062367105133	427.0	2.0000000000000018
Other and unspecified congenital anomalies	0.465081465981627	759.0	2.0000000000000004
Other anemias	0.472402053747954	285.0	2.0000000000000004
Superficial cellulitis and abscess	0.489031557633673	681.0	1.0000000000000002
Poisoning by anticonvulsants and anti-Parkinsonism drugs	0.497502484314548	966.0	0.9999999999999999
Other disorders of bladder	0.517099049807769	596.0	2.0
Other signs and symptoms involving emotional state	0.534482247168791	1004.0	1.0000000000000002
Sleep disorders	0.537420930552596	327.0	1.9999999999999991
Muscular dystrophies and other myopathies	0.545751950766578	359.0	1.0
Other symptoms of respiratory system	0.54724375070956	512.0	2.0000000000000018
Gastrointestinal hemorrhage	0.550034370860887	578.0	1.0000000000000002
Other venous embolism and thrombosis	0.577619909535093	452.0	1.0
Noninfectious gastroenteritis	0.587571863223233	558.0	0.9999999999999996
Cardiac and circulatory congenital anomalies	0.587829067331767	747.0	1.0000000000000009
Abdominal pain	0.58836850111645	785.0	1.0000000000000002
Purpura and other hemorrhagic conditions	0.617866999438884	287.0	0.9999999999999996
Sprains and strains	0.623983517326023	840.0	1.0
Burns	0.623983517326023	1000.0	1.0
Intracranial hemorrhage (injury)	0.623983517326023	818.0	1.0
Carditis	0.623983517326023	420.0	1.0
Other disorders of eye	0.624987152759293	379.0	0.9999999999999999
Constipation	0.631291146234257	563.0	1.0000000000000009
Other disorders of liver	0.643245275911138	573.0	0.9999999999999999
Disorders of protein plasma/amino-acid transport and metabolism	0.684891911268659	270.0	1.0000000000000002
Digestive congenital anomalies	0.695721009078471	750.0	1.0000000000000002
Dysphagia	0.739594849146001	532.0	1.0000000000000009
Disorders of mineral metabolism	0.742569591148321	275.0	0.9999999999999996
Other symptoms	0.742569591148321	1005.0	0.9999999999999996
Infection/inflammation of internal prosthetic device; implant; and graft	0.75222833678177	81.0	1.0
Urticaria	0.75222833678177	947.0	1.0
Hematuria	0.75222833678177	593.0	1.0
Diseases of white blood cells	0.758717112976052	288.0	1.0000000000000009
Chronic ulcer of skin	0.772564566672742	707.0	1.0
Anomalies of respiratory system, congenital	0.797986531185075	748.0	1.0000000000000009
Other acquired deformities of limbs	0.812234355742704	736.0	0.9999999999999999
Develomental delays and disorders	0.820108390354779	315.0	1.0000000000000009
Complication due to other implant and internal device	0.836143793859702	859.0	1.0000000000000002
Other disorders of pancreatic internal secretion	0.86093774431987	251.0	1.0000000000000002
Poisoning by antibiotics	0.86093774431987	960.0	1.0000000000000002
Epilepsy, recurrent seizures, convulsions	0.91794919749734	345.0	1.0000000000000009
Chronic liver disease and cirrhosis	1.0	571.0	1.0
Open wounds of extremities	1.0	871.0	1.0
Effects of heat, cold and air pressure	1.0	1014.0	1.0
Mineral deficiency NEC	1.0	262.0	1.0
Other infectious and parasitic diseases	1.0	136.0	0.9999999999999999
Skull and face fracture and other intercranial injury	1.0	819.0	0.9999999999999999
Complications of cardiac/vascular device, implant, and graft	1.0	854.0	1.0
Cystic fibrosis	1.0	499.0	1.0
