# Supplementary material for: Long-Term Health Outcomes of Infantile Spasms Following Prednisolone vs. Adrenocorticotropic Hormone Treatment Characterized Using Phenome-Wide Association Study
Source: Front Neurol. 2022 Apr 13;13:878294. doi: 10.3389/fneur.2022.878294 (PMC9043313; doi:10.3389/fneur.2022.878294)
Supplement: Supplementary File 2 — Excel file of Fisher's exact test results for phecodes with higher frequencies in the ACTH-treated cohort. [file Data_Sheet_2.CSV]

Description	p.value	PHECODE_TRUNCATED	percent difference
Acute and chronic tonsillitis	0.01258555068023	474.0	7.000000000000001
Malaise and fatigue	0.0138131464360006	798.0	4.000000000000001
Hemiplegia	0.0208994688709879	342.0	4.0
Visual disturbances	0.0640954153951275	368.0	3.9999999999999996
Fracture of upper limb	0.0677000955423526	803.0	2.0
Delirium dementia and amnestic and other cognitive disorders	0.0677000955423526	290.0	2.0
Hypothyroidism	0.0722097103280464	244.0	3.0
Strabismus and other disorders of binocular eye movements	0.104934072158321	378.0	3.9999999999999982
Herpes simplex	0.121660213513125	54.0	1.0
Disorders of external ear	0.140843981618671	380.0	3.0000000000000004
Cardiomegaly	0.141032837475799	416.0	1.0
Disorder of skin and subcutaneous tissue NOS	0.141032837475799	689.0	1.0
Congenital anomalies of face and neck	0.147942493866152	749.0	3.0
Infection of the eye	0.163265386600161	369.0	1.9999999999999998
Other CNS infection and poliomyelitis	0.173581085774003	324.0	1.0
Hemangioma and lymphangioma, any site	0.175186361198073	228.0	1.0
Allergic reaction to food	0.189295455634821	930.0	2.0000000000000004
Other disorders of tympanic membrane	0.203189473729391	384.0	1.9999999999999998
Otitis media and Eustachian tube disorders	0.203745253412577	381.0	4.0000000000000036
Cerebrovascular disease	0.203807122512201	433.0	3.0
Other disorders of bone and cartilage	0.214884237104289	733.0	1.0
Diseases and other conditions of the tongue	0.214884237104289	529.0	1.0
Chorioretinal inflammations, scars, and other disorders of choroid	0.214884237104289	363.0	1.0
Hereditary hemolytic anemias	0.26052775083616	282.0	1.0
Atopic/contact dermatitis due to other or unspecified	0.296594893123801	939.0	2.0000000000000004
Postoperative infection	0.297344368184684	80.0	2.0
Disorders of the pituitary gland and its hypothalamic control	0.297344368184684	253.0	2.0
Derangement of joint, non-traumatic	0.33832694830193	742.0	1.0
Benign neoplasm of respiratory and intrathoracic organs	0.33832694830193	212.0	1.0
Congenital anomalies of the eye	0.350889659246015	753.0	0.9999999999999999
Anaphylactic shock NOS	0.371211062863665	946.0	1.0
Other acquired musculoskeletal deformity	0.371211062863665	738.0	1.0
Septal Deviations/Turbinate Hypertrophy	0.371211062863665	470.0	1.0
Disorders of muscle, ligament, and fascia	0.371211062863665	728.0	1.0
Complication of nervous system device, implant, and graft	0.381695126397566	855.0	1.0
Hemorrhage or hematoma complicating a procedure	0.381695126397566	850.0	1.0
Hearing loss	0.38229354246033	389.0	3.0
Abnormal movement	0.448592863913045	350.0	3.0000000000000027
Other local infections of skin and subcutaneous tissue	0.46158486981956	686.0	1.0000000000000002
Anxiety, phobic and dissociative disorders	0.474850678875794	300.0	1.0000000000000002
Allergies, other	0.51735791170156	949.0	2.0000000000000004
Intestinal malabsorption (non-celiac)	0.544011981221506	557.0	1.0
Insect bite	0.544011981221506	912.0	1.0
Fracture of lower limb	0.544011981221506	800.0	1.0
Complications of surgical and medical procedures	0.548295567503026	1011.0	1.0000000000000002
Neurological disorders	0.556551762411816	292.0	1.9999999999999991
Other hypertrophic and atrophic conditions of skin	0.56234904252619	701.0	1.0000000000000002
Poisoning by other anti-infectives	0.57597248989731	961.0	1.0
Lack of normal physiological development	0.595229107230606	264.0	2.0000000000000018
Disorders of optic nerve and visual pathways	0.595292444178915	377.0	1.9999999999999991
Obstetrical/birth trauma	0.622412417816243	665.0	1.0
Substance addiction and disorders	0.622412417816243	316.0	1.0
Ascites (non malignant)	0.622412417816243	572.0	1.0
Other disorders of urethra and urinary tract	0.622412417816243	597.0	1.0
Erythematosquamous dermatosis	0.622412417816243	690.0	1.0
Vascular complications of surgery and medical procedures	0.622412417816243	856.0	1.0
Nonspecific chest pain	0.622412417816243	418.0	1.0
Inflammatory and toxic neuropathy	0.622412417816243	357.0	1.0
Polyarteritis nodosa and allied conditions	0.622412417816243	446.0	1.0
Peptic ulcer (excl. esophageal)	0.622412417816243	531.0	1.0
Other congenital musculoskeletal anomalies	0.65760139830887	756.0	0.9999999999999999
Genitourinary congenital anomalies	0.670515638682185	751.0	0.9999999999999996
Hypertension	0.741469461195963	401.0	0.9999999999999996
Urinary calculus	0.771603571884036	594.0	1.0
Other headache syndromes	0.771603571884036	339.0	1.0
Other tests	0.870534269600832	1010.0	0.9999999999999996
Symptoms affecting skin	0.887250958508803	687.0	0.9999999999999996
